# Supplementary material for: Dependence of the Staphylococcal Volatilome Composition on Microbial Nutrition
Source: Metabolites. 2020 Aug 27;10(9):347. doi: 10.3390/metabo10090347 (PMC7569959; doi:10.3390/metabo10090347)
Supplement: Supplementary file 1 [file metabolites-10-00347-s001.zip]

Archive with 2 entries (2 files):
- Jenkins_SupplementaryInformation_Final.pdf
- Table_S1.xlsx
