# Supplementary material for: Dependence of the Staphylococcal Volatilome Composition on Microbial Nutrition
Source: Metabolites. 2020 Aug 27;10(9):347. doi: 10.3390/metabo10090347 (PMC7569959; doi:10.3390/metabo10090347)
Supplement: Supplementary file 1 [file metabolites-10-00347-s001.zip › Table_S1.xlsx]

## Sheet: Table S3
Table S3. Volatile compounds detected in the headspace of in vitro cultures of S. aureus (Sa) or S. epidermidis (Se) cultured in brain heart infusion (BHI), lysogeny broth Lennox (LB), Mueller-Hinton broth (MHB), or tryptic soy broth (TSB). The relative abundances of the compounds in columns A - H are reported as log10(mean culture headspace/mean medium blank). Identification levels are determine…
Sa BHI	Sa LB	Sa MHB	Sa TSB	Se BHI	Se LB	Se MHB	Se TSB	KEGG Compound	PubChem CID	HMDB	ChEBI ID	Compound Name	Molecular Formula	Molecular Weight	CAS #	Chemical Class	ID Level	1tR (s)	2tR (s)	RIexp	Median RIP	Median RINP	MS Similarity	MS Reverse	Microbe or Condition	Ref
					0.466413			C00207	180	HMDB0001659	15347	propan-2-one	C3H6O	58.0791	67-64-1	KET	2	386	0.676528	523.301	821	481	971	971	Ca	26, 39
0.633254												ether 502				ETH	3	396	0.647931	528.155					Sa, COPD	2, 8
			4.25935									unknown 23				UNK	4	418	1.095	538.835					CFp	18
				0.545583				C21389	6386	HMDB0031456	45895	2-methylpropan-2-ol	C4H10O	74.1216	75-65-0	ALC	2	444	0.744444	551.456	890	517	898	914	Sa, Se, Kp, Pa, Sm, Bcc, COPD, Ca, Ec, Bc, Pm, MSSA, Hi, Spn	2, 4, 6, 8, 15, 16, 17, 26, 23, 28, 29, 31, 32, 33, 39, 42
			0.621299	2.07931	1.89309	1.16585	1.14027					unknown 45				UNK	4	466	0.531282	562.136					Sa, Se, COPD, CFp, Ca, Bs, Be, Cmin, Pa	2, 8, 18, 26, 24, 30, 39
				0.341584	0.345496			C20701	6570	HMDB0061873	48058	but-3-en-2-one	C4H6O	70.0898	78-94-4	KET	2	552	0.780179	603.509	942	575	651	747	Sa, Se, Cd, Kp	6, 14, 32, 37, 42
0.47059			1.57842		0.459503			C00741	‎650	HMDB0003407	16583	butane-2,3-dione	C4H6O2	86.0892	431-03-8	KET	2	552	0.83125	603.509	977	590	951	951	Sa, Se, Kp, Cd, Ssch, Ssci, Si, Sh, Ssac, Sw, Cst, Cmin, Ca, MSSA, Sc, Sx	2, 4, 6, 12, 14, 19, 21, 26, 24, 31, 32, 37, 38, 39, 42
0.371779								C02845	6569	HMDB0000474	28398	butan-2-one	C4H8O	72.1057	78-93-3	KET	2	568	0.707083	610.526	906	579	940	940	Sa, Se, Be, Bs, Cmin	24, 30
			0.993939									unknown 765				UNK	4	584	1.51739	617.544					Se, Be, Bs, Cmin	30
				0.390712								ether 128				ETH	3	600	0.609286	624.561
					0.32939				6561	HMDB0031243	48943	2-methylpropanal	C4H8O	72.1057	78-84-2	ALD	2	604	0.672381	626.316	816	551	787	792
				0.419872				D02931	6405	HMDB33772	132750	2-methylbutan-2-ol	C5H12O	88.1482	75-85-4	ALC	2	666	0.778714	653.509	1000	630	916	921	Sa, Ecl	2, 33
2.12361	1.12225		3.13252									unknown 300				UNK	4	670	0.835	655.263					MRSA, MSSA, Cd, Kp, Cfr, Ec	14, 31, 34, 35
4.2			4.3					C00033	176	HMDB00042	15366	acetic acid	C2H4O2	60.052	64-19-7	ACID/ESTER	2	680	1.01721	643.21	1443	621	922	970	Sa, MRSA, MSSA, Kp, Ar, Cx, COPD, Ca, Ec, CFp, Pa, Ecl, Sagal, Sp, Cfr, Eag, Sc, Sx	2, 3, 4, 6, 7, 8, 12, 18, 26, 24, 25, 28, 27, 31, 34, 35, 36, 37, 38, 39, 40
1.11512	0.726859		0.865802	1.0741					‎11251 superpathway of coenzyme A biosynthesis I (bacteria)			3-methylbutan-2-one	C5H10O	86.1323	563-80-4	KET	2	702	0.665263	656.79	929	640	820	827	Sa	2
							1.04648		70203			2-methylidenebutanal	C5H8O	84.1164	922-63-4	ALD	3	714	0.714028	664.198	974		898	906	Sa, Cd, Ec, Sent, Sfl,	2, 14, 21, 23, 34
				0.416506					28488			2-methyl-2-propan-2-yloxypropane	C7H16O	116.201	17348-59-3	ETH	2	734	0.551852	676.543	720	656	892	906
0.712765			0.619388					C01949	7895	HMDB0034235	16472	pentan-2-one	C5H10O	86.1323	107-87-9	KET	2	766	0.7075	696.296	978	679	905	905	Kp, Pa	12, 25, 37
				0.73495		0.642765						unknown 132				UNK	4	776	0.611091	702.469					Sa, Pa, Kp	1, 2, 12
				0.305117				C07329	11552	HMDB0006478	16638	3-methylbutanal	C5H10O	86.1323	590-86-3	ALD	2	784	0.698049	707.407	917	640	825	825	Pa, CFp	5, 18
				0.399233					11512		67193	4-methylheptane	C8H18	114.228	589-53-7	HC	2	858	0.538732	753.086	790	767	925	934
				0.340241								unknown 513				UNK	4	874	0.771429	773.214
7.20926	6.07378	5.76886	8.19408									unknown 307				UNK	4	880	1.32056	775.893
	0.854488		0.846308	0.753625	0.641027			C19263	7909	HMDB0002939	142806	4-methylpentan-2-one	C6H12O	100.159	108-10-1	KET	2	890	0.679861	780.357	1011	726	900	900
				0.356396					12988	HMDB0030126	62898	3-methylbut-3-en-1-ol	C5H10O	86.1323	763-32-6	ALC	2	894	1.09944	782.143	1249	728	928	930
0.927971	0.803076	0.594452	1.12492	2.84554	2.50753	1.31604	1.50683	C07328	31260	HMDB0006478	16638	3-methylbutan-1-ol	C5H12O	88	123-51-3	ALC	2	896	0.965625	783.036	1208	727	913	913	Ca	39
				0.439088	0.39837			C08371	12232	HMDB0005879	4608	(methyldisulfanyl)methane	C2H6S2	94.199	624-92-0	SULF	2	900	0.78075	784.821	1076	738	631	883	Pa	25
				0.467242								unknown 514				UNK	4	912	1.11594	790.179					Se, Sa, MRSA, MSSA, Kp, COPD, Ca, Ec, Pa, Cfr, Sc, Sx	6, 7, 8, 21, 39, 23, 26, 27, 31, 35, 38, 39, 42
					4.6				8723	HMDB0031527	48945	2-methylbutan-1-ol	C5H12O	88.1482	137-32-6	ALC	2	914	0.946875	791.071	1203	733	883	887	Sa, Kp, COPD, Ca, Pa	2, 4, 8, 12, 26, 29, 39
			2.47763			0.727839	0.492934		12244			3-methylbutanenitrile	C5H9N	83.1317	625-28-5	NIT	2	920	0.779577	793.75	1125	710	866	866
				0.34889								unknown 140				UNK	4	932	0.663607	799.107
				0.744009			0.992088					unknown 141				UNK	4	986	0.7525	823.214					Sa, MRSA, MSSA, Se, Pa, Re, Ar, Be, Cx, Ca, Spn, Hi, Bcat, Kp, Cfr, Ec	2, 4, 6, 9, 16, 26, 31, 32, 35, 39
0.606044								C12304	31272	HMDB0031325	31328	butyl acetate	C6H12O2	116.158	123-86-4	ACID/ESTER	2	1026	0.696034	841.071	1078	799	845	864	Sa, Se, Ar, Sc, Sx	6, 9, 38
	1.05999	1.65928	1.40853	1.1613	1.33437							unknown 63				UNK	4	1074	0.542692	863.793
0.470685	0.653096	0.865169	1.51329	0.31512	0.364901		0.660427		7976	HMDB0033112		2-methylpyrazine	C5H6N2	94.1145	109-08-0	HET	2	1078	0.967778	865.517	1264	813	867	939
4.6												ketone 526				KET	3	1090	1.13647	870.69
	0.4		1.92314	1.08103	1.28886		0.669057		60983	HMDB0031476	88623	heptane-2,3-dione	C7H12O2	128.169	96-04-8	KET	3	1104	0.728429	876.724			824	824
5.34016												unknown 311				UNK	4	1108	1.14	878.448
			5.63261									unknown 312				UNK	4	1116	1.94	881.897
				0.39452		0.338813		C07111	7500	HMDB0059905	16101	ethylbenzene	C8H10	106.165	100-41-4	HC-ARO	2	1142	0.718056	893.103	1126	850	938	938
				0.414212		0.344512		C06756	7809	HMDB0059924	27417	1,4-xylene	C8H10	106.165	106-42-3	HC-ARO	2	1162	0.721667	901.724	1187	882	913	913
			5.06525		4.54505							unknown 374				UNK	4	1170	0.68	905.172
0.972598	0.404489		0.39299	0.461385								unknown 148				UNK	4	1170	0.700282	905.172
			4.1317	4.22667					12209	HMDB0034166	50585	2-methylbutyl acetate	C7H14O2	130.185	624-41-9	ACID/ESTER	2	1178	0.68125	908.621	1122	872	833	846
4.3			4.6						78879	HMDB0032391		3-methylbut-3-enyl acetate	C7H12O2	128.169	5205-07-2	ACID/ESTER	2	1192	0.735714	914.655	1184	874	913	913
				1.14814			0.985449					ketone 572				KET	3	1192	0.679423	914.655
	2.2998		5.8	5.3	2.82108		5	C08262	10430	HMDB0000718	28484	3-methylbutanoic acid	C5H10O2	102.132	503-74-2	ACID/ESTER	2	1200	0.2475	918.103	1665	848	804	897
	0.328625											unknown 527				UNK	4	1208	1.45242	921.552					Sa	2
				4.7	4.9	3.5		C18319	8314	HMDB0002176	37070	2-methylbutanoic acid	C5H10O2	102.132	116-53-0	ACID/ESTER	2	1216	0.169048	925	1662	851	828	829	Pai, COPD	1, 8
			0.778701									unknown 375				UNK	4	1216	0.708	925					Kp, COPD	12, 8
				0.39452		0.338813		C07212	7237	HMDB0059851	28063	1,2-xylene	C8H10	106	95-47-6	HC-ARO	2	1224	0.745694	928.448	1187	882	949	949	CFp	18
	1.0684	0.923278	1.09858	1.27089	1.29575		0.501394					unknown 185				UNK	4	1228	0.53725	930.172					Ec	42
0.80781									11529	HMDB0030052	89831	butyl propanoate	C7H14O2	130.185	590-01-2	ACID/ESTER	2	1236	0.66871	933.621	1135	897	863	918
				4.10292								hydrocarbon 376				HC	3	1248	0.554483	938.793					Pa, Kp, COPD, CF	3, 8, 12, 20
			0.733908									unknown 152				UNK	4	1252	0.682609	940.517
				0.365537				C19355	8133	HMDB0031327	63921	2-butoxyethanol	C6H14O2	118	111-76-2	ETH	2	1284	0.969434	948.544	1404	893	684	802
0.3591									22201	HMDB0032971		2,3-dimethylpyrazine	C6H8N2	108.141	5910-89-4	HET	2	1294	0.906207	953.398	1339	899	887	887
3.99585					4.15786							unknown 413				UNK	4	1296	0.550789	954.369
				0.444886				C00414	7967	HMDB0003315	17854	cyclohexanone	C6H10O	98.143	108-94-1	KET	2	1298	0.858542	955.34	1291	869	882	882
1.38286	1.9994		2.2503	0.464875	1.01152	0.984887	1.05788		31252	HMDB0035289	89762	2,5-dimethylpyrazine	C6H8N2	108.141	123-32-0	HET	2	1304	0.857143	958.252	1317	892	798	830
				0.330189								unknown 154				UNK	4	1304	0.812676	958.252
5.17761	5.11401		4.39388	5.61765	5.0705		5.9082					unknown 314				UNK	4	1304	1.03971	958.252
			5.19018									unknown 240				UNK	4	1306	1.04625	959.223
	0.840262			1.11036		0.764418	0.422649					unknown 414				UNK	4	1306	0.567571	959.223
				0.72004								unknown 415				UNK	4	1314	0.5386	963.107
					0.41273							unknown 520				UNK	4	1324	0.777463	967.961
		1.08305										unknown 85				UNK	4	1330	0.5525	970.874
0.609126									7353	HMDB0040251		butyl 2-methylpropanoate	C8H16O2	144.211	97-87-0	ACID/ESTER	2	1334	0.638571	972.816	1149	938	809	812
	0.624341		3.3	3.9	1.11888	3.1						halogen Derivative 561				HALO	3	1340	0.631	975.728
				4.95402	4.75279				137995			propan-2-ylcyclopropane	C6H12	84.1595	3638-35-5	HC	3	1344	0.5675	977.67		570	833	849
1.71061	2.7	1.61561	1.63755	1.68497	3.02974				94317			4-methylheptan-2-one	C8H16O	128.212	6137-06-0	KET	2	1348	0.689028	979.612	1206	943	930	930
		0.640772	0.432512				0.348153					unknown 242				UNK	4	1360	0.728	985.437
				0.993218								unknown 377				UNK	4	1360	0.567778	985.437
			0.349074					C14572	11903	HMDB0059819	34276	1-ethyl-2-methylbenzene	C9H12	120.192	611-14-3	HC-ARO	2	1374	0.708611	992.233	1261	970	834	894
	0.887913			1.19892		0.648158						unknown 52				UNK	4	1378	0.55931	994.175
				4.2	4				39539			2,4-dimethyl-1H-pyrrole	C6H9N	95	625-82-1	HET	2	1386	1.30235	998.058	1612	842	917	920
1.98653	1.9019			0.892797	1.09968				13572			6-methylheptan-2-one	C8H16O	128.212	928-68-7	KET	2	1386	0.698696	998.058	1232	951	805	831
1.42583	1.22835	1.51541		1.76399	1.75654	0.991869	0.570905		15600	HMDB0031450	41808	decane	C10H22	142.282	124-18-5	HC	2	1388	0.549028	999.029			914	919
	4.33755		4.93133					C06074	31253	HMDB0038169	22464	7-methyl-3-methylideneocta-1,6-diene	C10H16	136.234	123-35-3	HC	2	1394	0.63	1001.94	1159	988	801	818
	4.6			2.5								organosulfur 364				SULF	3	1394	0.556047	1001.94
0.382013				0.882626	0.301483							unknown 559				UNK	4	1396	0.651053	1002.91
	3.80911			0.736622								unknown 573				UNK	4	1404	0.560263	1006.8
		0.808402		0.587283	0.881925	0.531882						hydrocarbon 160				HC	3	1410	0.54625	1009.71
			5.86474	6.08232	6.04618							unknown 316				UNK	4	1410	0.949412	1009.71
2.89359	2.83983	2.05295	2.66892	1.55779	1.64388	0.836856	0.506153		8093	HMDB0031294	87434	octan-2-one	C8H16O	128	111-13-7	KET	2	1412	0.706377	1010.68	1256	974	709	812
			3.2									aromatic hydrocarbon 840				HC-ARO	3	1416	0.728043	1012.62
5.11418	4.87415		5.07877									unknown 504				UNK	4	1418	0.703333	1013.59					Cd	14
	0.720188	0.962739		0.719353	1.00026	0.655679	0.413032		138117		143850	3,3-dimethyloctane	C10H22	142.282	4110-44-5	HC	3	1420	0.546528	1014.56		936	851	851	COPD, Kp	8, 12, 13
				0.337299								unknown 163				UNK	4	1420	0.738333	1014.56
0.471429		0.410743		0.472828	0.59413	0.412524		C08372	19310	HMDB0013780	4614	(methyltrisulfanyl)methane	C2H6S3	126.264	3658-80-8	SULF	2	1430	0.889444	1019.42	1375	968	822	852
	5.00866		6.46763	5.54403	5.62903							unknown 244				UNK	4	1430	0.979333	1019.42
		2.23563		0.81029			1.21582					unknown 116				UNK	4	1434	0.776977	1021.36
1.8319	4.6											nitrogen Derivative 117				NIT	3	1444	0.767143	1026.21
				1.06115								unknown 421				UNK	4	1444	0.543158	1026.21					Kp	13
	1.18756		3.6	0.882054	1.26395	1.27411	3.1	C17145	246728	HMDB0031295	80946	octan-3-one	C8H16O	128.212	106-68-3	KET	2	1446	0.689091	1027.18	1255	965	767	861	Kp, Pa	13, 32
	0.63597	0.802161										unknown 166				UNK	4	1448	0.562083	1023.71					Sa, Ca, Cd, Kp, Cfr	9, 14, 15, 35, 37
	0.393181							C07287	9862	HMDB0035915	16310	6-methylhept-5-en-2-one	C8H14O	126.196	110-93-0	KET	2	1454	0.756	1026.8	1340	979	696	795	Kp	3
			3.3				2.8		26332	HMDB0041569		2-ethyl-6-methylpyrazine	C7H10N2	122.168	13925-03-6	HET	2	1458	0.826567	1028.87	1383	981	824	836
0.55441									89180			4,6-dimethylheptan-2-one	C9H18O	142.239	19549-80-5	KET	2	1460	0.67791	1029.9	1262	980	869	876
							2.9					nitrogen Derivative 118				NIT	3	1460	0.760556	1029.9					Sa, Kp	4, 13, 12, 37
	5.22484											unknown 501				UNK	2	1464	0.707778	1031.96					Kp, Pa, Ec, Sm, Cfr	12, 25, 27, 32, 35, 37
			4.18395									unknown 846				UNK	4	1466	0.76	1032.99					Ec, Ecl, Sm, Kp	27, 32, 35, 37
0.7038	1.04615		2.50834	0.452513	1.24685		0.77932		26808	HMDB0031844		2,3,5-trimethylpyrazine	C7H10N2	122.168	14667-55-1	HET	2	1468	0.840563	1034.02	1401	992	628	794
				5.67672								unknown 424				UNK	4	1468	0.654091	1034.02
	0.529934	0.676373	0.585811	0.535767	0.867664	0.390546						unknown 53				UNK	4	1468	0.559286	1034.02
	0.59051	0.536722							15450		44009	6-methylheptan-1-ol	C8H18O	130.228	1653-40-3	ALC	3	1472	0.844118	1036.08	1524		831	833	Pa, Kp, Pai, CFp	1, 5, 12, 18, 25
					1.17427							hydrocarbon 88				HC	3	1474	0.571818	1037.11					Kp	12
0.755308	1.11292	1.62806	0.916562	0.950746	1.3056	0.993006						hydrocarbon 193				HC	3	1486	0.542326	1043.3					Sa	2, 4, 12
		0.656029		0.870888					138892			hexan-2-ylcyclopropane	C9H18	126	6976-28-9	HC	3	1492	0.583662	1046.39			852	861	Sa, Pa, Ca	1, 2, 26
				0.51476				C00521	439250	HMDB0003375	15383	1-methyl-4-prop-1-en-2-ylcyclohexene	C10H16	136.234	138-86-3	HC	2	1496	0.646667	1048.45	1202	1024	847	895	Sa, Ca, COPD	2, 8, 9
				0.306159								unknown 419				UNK	4	1498	0.708889	1049.48					Sa, Kp	2, 12
						2.8		C00261	240	HMDB0006115	17169	benzaldehyde	C7H6O	106.122	100-52-7	ALD-ARO	2	1504	1.03769	1052.58	1520	959	873	909	Sa, Pa, COPD, Ca	1, 8, 22, 26
				0.711086	0.606477			C06078	14257	HMDB0031445	46342	undecane	C11H24	156.308	1120-21-4	HC	2	1512	0.539861	1056.7		182	854	858	Sa, Se,CoNS, Pa, Be, Cx, C, E, En, A, Ec, Kp, Pm, Bcc, Sm, Pai, CF, Ef, Cfr	1, 2, 3, 5, 6, 11, 12, 17, 36, 20, 23, 25, 26, 28, 35
												unknown 169				UNK	4	1512	0.582051	1159.22					Rm, Ss, C, E, CF, CoNS, Sa, A, Pa, En, Ec, Kp, COPD, Ca, Cfr	8, 10, 11, 12, 15, 18, 22, 23, 25, 26, 35, 39
			0.345644	0.389741			0.387725					unknown 963				UNK	4	1518	0.570278	1059.79					Sa, Cd, COPD	2, 8, 14
		0.310639		0.459707								ether 170				ETH	3	1524	0.545932	1062.89					Pa, Sa	1, 2
			4.89266				5.25114					unknown 661				UNK	4	1524	0.603333	1062.89					Pa	1
5.1									61812	HMDB0039216	88964	butyl 2-methylbutanoate	C9H18O2	158.238	15706-73-7	ACID/ESTER	2	1526	0.63875	1063.92	1232	1030	897	905	Sa, Pa, Pm	2, 25, 27,
	0.35705				0.361341	0.516169		C09814	7505		27991	benzonitrile	C7H5N	103.121	100-47-0	NIT-ARO	2	1530	1.18431	1065.98	1593	973	676	884	Sa, Pa, Kp, Cd, Sm, Bcc, CFp, COPD, Cst, Cmin, Cac, Cje, Ec, Sent, Sfl, Ca, Ecl, Pm, Sm	1, 2, 6, 8, 13, 12, 14, 17, 18, 19, 21, 26, 23, 25, 26, 27, 34, 37
6.08368				4.93483	1.26881							hydrocarbon 430				HC	3	1534	0.567547	1068.04					Sa, KP, Pa, COPD, Ecl	2, 7, 13, 17, 27,
			0.485219									unknown 471				UNK	4	1560	0.827105	1081.44					Sa, COPD, Pa	1, 2, 8, 26
		0.373199						C00756	957	HMDB0001183	16188	octan-1-ol	C8H18O	130.228	111-87-5	ALC	2	1562	0.860141	1082.47	1554	1058	688	816	Sa, Se, Pa, Kp, Sm, Bcc, Pai, COPD, Ca, Ef, Sc, Sx	2, 6, 8, 15, 17, 1, 4, 25, 26, 28, 35, 38, 39, 42
	0.754623	1.06503	0.762013	0.808999	1.08955	0.674174	0.399387					unknown 174				UNK	4	1568	0.564722	1085.57					Pa, Sa, Se, Sm BCC, CF, COPD, Ca, Ec, Ef, Pv,	1, 2, 3, 8, 17, 18, 20, 22, 23, 28, 29
		5.77854		2.06978								unknown 2				UNK	4	1568	0.582	1085.57					Sa	2
	1.4801		1.15887		1.17907	0.668867	1.29961		122383	HMDB0040000		2-methyl-5-propylpyrazine	C8H12N2	136.194	29461-03-8	HET	2	1572	0.783194	1087.63	1461	1074	810	811	Sa, Cfr	2, 34
	5.05763	1.19556	0.888623	1.4933	5.48902	0.615987						unknown 182				UNK	4	1576	0.565833	1089.69					Sa, Se, Pa, Ssch, Sh, Ssac, Sw, Cst, Cmin, Cac, Cje, Ec, Ecl, Pm, Sm, Sagal	1, 2, 4, 6, 19, 21, 25, 27, 34
	0.769517	0.819965										alcohol 378				ALC	3	1578	0.853621	1090.72
				0.56273	0.526352	0.342199						unknown 175				UNK	4	1582	0.793654	1092.78
		0.937816		0.319405					517735			undec-3-ene	C11H22	154.292	60669-40-1	HC	2	1588	0.570339	1095.88	1152	1086	875	875	Sa, Kp	2, 13, 12
1.59461	1.43087	0.748771	1.571	0.613956	0.964137				13187	HMDB0031266	77927	nonan-2-one	C9H18O	142.239	821-55-6	KET	2	1598	0.698333	1101.03	1386	1084	941	941
				3.7								halogen Derivative 472				HALO	3	1610	0.677143	1107.22
				0.327879								hydrocarbon 179				HC	3	1614	0.549155	1109.28
	0.727317	0.715995	2.06492				1.06045					nitrogen Derivative 112				NIT	3	1616	0.788472	1110.31
	2.7		3.8		4.1				25916	HMDB0032276		3-ethyl-2,5-dimethylpyrazine	C8H12N2	136.194	13360-65-1	HET	2	1628	0.790222	1116.49	1447	1076	869	891	Sa, Se, Kp, Ecl, Ec, Pm, Pa, Sm, Sp	2, 12, 13, 25, 27
				1.05917	0.714322	1.05881	0.487873	C00601	998	HMDB0006236	16424	2-phenylacetaldehyde	C8H8O	120.148	122-78-1	ALD-ARO	2	1630	1.09057	1117.53	1636	1034	743	886	Sa, Ec, Ca	2, 9
				3.5				C21138	16900	HMDB13809		oct-2-enal	C8H14O	126.196	2363-89-5	ALD	2	1632	0.708039	1118.56	1428	1056	918	918
				0.706627								unknown 60				UNK	4	1634	0.553871	1119.59					Sa, Se, Ec, Pa, Sm, Bcc, Pai, COPD, Ca, Ecl, Pm, Serm, Ef, Pv, Kp, Spn, Mn, Cfr, Sh	1, 2, 3, 7, 8, 12, 17, 22, 23, 26, 27, 28, 29, 30, 32, 33, 34, 35, 39
	0.626738						4.2522					unknown 10				UNK	4	1634	0.790286	1119.59					Sa, Pa, Ec, Kp, Sm, Bcc, Pai, COPD, Ca, Pm, Sm	1, 2, 3, 7, 8, 17, 26, 23, 27, 34
		4.87562		1.4251	1.73171							hydrocarbon 433				HC	3	1646	0.55375	1120.88
	5.31768		5.37188	1.72646	5.57733							unknown 62				UNK	4	1654	0.560816	1125.27
	0.307011											unknown 327				UNK	4	1660	0.532286	1128.57
	0.335377	0.307838	0.456314		0.328308							unknown 852				UNK	4	1666	0.778472	1131.87
				0.53428								unknown 100				UNK	4	1666	0.583913	1131.87
	4.51618		4.774	0.321256								unknown 875				UNK	4	1672	0.865909	1135.16
1.20302					1.76305	0.87631			536235			2,4,6,8-tetramethylundec-1-ene	C15H30	210	59920-26-2	HC	3	1678	0.563667	1138.46	1285		854	857
				0.301738								unknown 164				UNK	4	1682	1.12985	1140.66
	0.72692	1.03335	0.759981	0.762149	1.06347	0.643213	0.407917					unknown 172				UNK	4	1694	0.582105	1147.25
					0.844043			C20645	7150	HMDB0033968	72775	methyl benzoate	C8H8O2	136.148	93-58-3	ACID/ESTER-ARO	2	1700	0.983125	1150.55	1611	1078	881	893
	0.893014		0.616912		0.790025							unknown 103				UNK	4	1702	0.593922	1151.65
				1.55091								hydrocarbon 206				HC	3	1706	0.560476	1153.85
	0.446159				0.376718				12053		131607	2-phenylpropan-2-ol	C9H12O	136	617-94-7	ALC-ARO	2	1712	1.14686	1157.14	1773	1090	720	809
		0.656029		0.780273								hydrocarbon 412				HC	3	1714	0.571884	1158.24
		3.84031			1.45291							unknown 347				UNK	4	1716	0.610213	1159.34
0.905649	1.03045	1.19423		1.017	1.27178							hydrocarbon 186				HC	3	1726	0.556324	1164.84
						0.547337						hydrocarbon 435				HC	3	1726	0.552564	1164.84
0.53549		0.427896			0.50534							aldehyde 89				ALD	3	1728	0.580455	1165.93
0.806738	0.560764	0.390902	0.528367	1.05467	0.901742							unknown 436				UNK	4	1740	0.60169	1172.53
	1.26721	1.2606		1.67333	1.38637							organosulfur 368				SULF	3	1748	0.574231	1176.92
				0.614966								unknown 252				UNK	4	1758	0.621786	1182.42
				0.570094								unknown 33				UNK	4	1760	0.527143	1183.52
	1.19908	1.79642	0.953155	0.941942	1.41906	1.3393	0.517836					hydrocarbon 438				HC	3	1770	0.568519	1189.01
	0.447306			1.08135	1.36123	0.642531						unknown 349				UNK	4	1774	0.612131	1191.21
		4.65943										unknown 577				UNK	4	1782	0.56	1195.6
0.868894	1.23697	1.88488	1.04604	1.07601	1.41402	1.19235	0.350762					unknown 202				UNK	4	1784	0.917143	1196.7
1.26166	1.11548	1.4234	0.976348	1.53845	1.59963	0.867924						unknown 67				UNK	4	1784	0.582143	1196.7
	1.30526								8182	HMDB0031444	28817	dodecane	C11H24	156	112-40-3	HC	2	1790	0.566389	1200			887	890
		1.6326		2.25271	5.68576							hydrocarbon 350				HC	3	1794	0.58587	1202.2
		1.37108	0.603105	1.547	1.82205	0.423266						unknown 188				UNK	4	1798	0.560294	1204.4
2.28419	2.87015			0.981719	1.56468				12741	HMDB0031409	77928	decan-2-one	C10H20O	156.265	693-54-9	KET	2	1800	0.682759	1205	1492	1179	848	848
						4.81609						unknown 94				UNK	4	1800	0.55	1205.49
				1.34543	1.85259							unknown 346				UNK	4	1802	0.610588	1206.59
					0.736562							hydrocarbon 474				HC	3	1806	0.559286	1208.79
				4.3				C15512	7678		52052	1-phenylpropan-2-one	C9H10O	134.175	103-79-7	KET-ARO	2	1808	1.032	1209.89	1709	1102	790	888
					1.60477	0.945416						unknown 351				UNK	4	1810	0.613846	1210.99
3.08921	3.46966		2.57653	1.43389	1.75354	1.09336						unknown 191				UNK	4	1810	0.677813	1210.99
0.880773	1.1082	1.72317	0.856645	0.985442	1.24988	1.20253	0.305777					hydrocarbon 192				HC	3	1818	0.558889	1215.38
	0.67697				1.577							unknown 382				UNK	4	1826	0.594043	1219.78
					4.27687							unknown 19				UNK	4	1828	0.518871	1220.88
				0.32092								unknown 95				UNK	4	1844	0.510217	1224.71
		0.921644			4.30336							unknown 20				UNK	4	1844	0.511	1224.71
		1.82199	4.71486	1.88133		0.807103						unknown 564				UNK	4	1846	0.595882	1225.88
	1.02408		1.45869	0.549622	0.954841	1.21321						unknown 219				UNK	4	1852	0.599062	1229.41
	0.3		4.3				3		578812			3,5-dimethyl-2-(3-methylbutyl)pyrazine	C11H18N2	178.274	111150-30-2	HET	3	1854	0.731304	1230.59			842	856
0.711894	1.10404	1.63086	0.874443	0.908983	1.26881	1.00268						hydrocarbon 194				HC	3	1858	0.557639	1232.94
							1.5191					aldehyde 279				ALD	3	1866	0.697568	1237.65
0.390346	0.709387		0.76712	0.526271	0.692702	1.03071						unknown 220				UNK	4	1866	0.595517	1237.65
0.784627	1.13033	1.43398	0.91756	0.972938	1.32259	0.74273						unknown 195				UNK	4	1872	1.585	1241.18
0.427113	0.744773		0.765999	0.50682	0.688533	0.924916						hydrocarbon 212				HC	3	1874	0.557917	1242.35
	0.623388		0.726565	0.42199	0.574339	0.932036						hydrocarbon 213				HC	3	1888	0.561944	1250.59
		0.301201	0.662972									unknown 70				UNK	4	1888	0.694028	1250.59
0.918081	1.17394	2.16155	1.06608	1.12611	1.4568	1.51371	0.394807					unknown 196				UNK	4	1896	0.576143	1255.29
		2.08149		2.86304	2.12416							unknown 794				UNK	4	1898	0.59625	1256.47
1.20753			0.614872									unknown 217				UNK	4	1904	0.620682	1260
					4.30171							unknown 22				UNK	4	1904	0.512439	1260
				0.927098								unknown 21				UNK	4	1904	0.51025	1260
1.00777	1.39881	1.62132	1.5063	1.16279	1.6636	0.995227	0.791213		21085			3,7-dimethyloct-1-ene	C10H20	140	4984-01-4	HC	3	1908	0.571667	1262.35			852	852
					4.64906							unknown 771				UNK	4	1912	0.612857	1264.71
				2.01591	4.18784							unknown 830				UNK	4	1918	0.593636	1268.24
				4.82047								unknown 551				UNK	4	1918	0.607742	1268.24
0.356283	0.664935		0.746415	0.413685	0.609667	1.02114						unknown 222				UNK	4	1924	0.575441	1271.76
	0.638202		0.746705	0.372546	0.567607	0.975523						unknown 224				UNK	4	1930	0.571765	1275.29
	0.312619				0.373684				136810	HMDB0061923	88865	1,3-ditert-butylbenzene	C14H22	190	1014-60-4	HC-ARO	2	1936	0.63971	1278.82	1432	1247	844	845
	0.985196		1.02685	1.01446		0.455847						other 198				HC	3	1938	0.57	1280
0.822152	1.19096	1.79137	0.978008	1.01502	1.35993	1.17774	0.323305					hydrocarbon 201				HC	3	1942	0.583182	1282.35
0.461229	1.71452		3.2						521013			3-butyl-2,5-dimethylpyrazine	C10H16N2	164.247	40790-29-2	HET	3	1954	0.752258	1289.41		1263	886	886
1.00694	1.27511	2.25897	1.19506	1.20365	1.51464	1.44495	0.448491					tridec-3-ene	C13H26	182		HC	2	1960	0.578333	1292.94	1342.25	1284	808	839
		4.91236			4.67496							unknown 25				UNK	4	1962	0.509189	1294.12
1.58091	1.4931	1.61086		1.4918		1.06927	0.939065					unknown 444				UNK	4	1972	0.597941	1300
	0.686792											unknown 530				UNK	4	1976	0.664359	1302.35
				2.69882								unknown 822				UNK	4	1978	0.955789	1303.53
			0.731899									unknown 531				UNK	4	1978	0.672609	1303.53
	2.78345	4.8	4.2					C01875	8163	HMDB33713	17700	undecan-2-one	C11H22O	170.292	112-12-9	KET	2	1982	0.6724	1306	1594	1284	902	902
					447							unknown 447				UNK	4	1982	0.55875	1305.88
0.87455	4.12009											unknown 848				UNK	4	1982	0.768636	1305.88
	1.42963				1.9957							organosulfur 383				SULF	3	1986	0.595333	1308.24
	1.40383		1.61931									unknown 353				UNK	4	1992	1.6	1311.76
	1.16996	5.43427	1.2789	1.08641	1.41287	4.60381						unknown 91				UNK	4	1994	0.605588	1312.94
							0.347171					unknown 623				UNK	4	1998	0.51625	1315.29
0.413284	0.691857			0.326161					14289	HMDB0059892		isothiocyanatocyclohexane	C7H11NS	141.234	1122-82-3	SULF	2	2000	0.841831	1316.47	1667	1231	749	858
	1.04822		0.821609									organosulfur 386				SULF	3	2000	0.640408	1316.47
3.33076												unknown 1				UNK	4	2006	0.585556	1320
	0.406913	0.294955										unknown 237				UNK	4	2008	1.60231	1321.18
	1.5277		1.55947	1.21987		1.53512	0.793713					unknown 354				UNK	4	2010	0.573472	1322.35
	0.69897	1.84369	0.754628			0.942591						hydrocarbon 214				HC	3	2016	0.592973	1325.88
4.39729		4.18764										unknown 773				UNK	4	2016	0.604286	1325.88
	1.55278					0.563758						unknown 369				UNK	4	2024	0.574648	1326.25
			3.90728	3.5618								unknown 6				UNK	4	2024	0.605	1326.25
	1.13074											organosulfur 387				SULF	3	2026	0.616829	1327.5
	0.384594								578812			heteroaromatic 867				HET	3	2038	0.729722	1335
0.489702												unknown 344				UNK	4	2038	0.604595	1335
	1.02135		0.519148									unknown 203				UNK	4	2046	0.684179	1340
			0.789782	0.953874	1.0647				82330			2-methylundecane-2-thiol	C12H26S	202.4	10059-13-9	SULF	3	2048	0.607826	1341.25			882	884
	0.543979			0.339887	0.503103							unknown 591				UNK	4	2048	0.503636	1341.25
0.379468	0.876805		5.4				3.9		578812			heteroaromatic 868				HET	3	2056	0.737895	1346.25
			2.50899									unknown 269				UNK	4	2056	0.661765	1346.25
			5.33523									unknown 362				UNK	4	2058	0.6535	1347.5
4.27988					4.43916							unknown 797				UNK	4	2060	0.641667	1348.75
			1.1393									acid/ester 273				ACID/ESTER	3	2066	0.627674	1352.5
1.52661	1.6247	2.12763	1.60073	1.79758	1.95906	1.56512						unknown 183				UNK	4	2068	0.6376	1353.75
0.7065	0.83734			0.961629	0.929352	1.21576						unknown 608				UNK	4	2068	0.518596	1353.75
1.29963	1.39524			1.32284								alcohol 205				ALC	3	2070	0.646389	1355
			1.82801						19800	HMDB0041288	84235	2-butyloctan-1-ol	C12H26O	186.334	3913-02-8‎	ALC	2	2082	0.572941	1362.5	1848	1277	871	871
			0.896649		5.20079							unknown 605				UNK	4	2084	0.5025	1363.75
				0.980128								unknown 967				UNK	4	2092	0.477083	1368.75
				1.12021		1.01664						unknown 449				UNK	4	2094	0.77	1370
			1.17911									unknown 698				UNK	4	2104	0.657174	1376.25
							0.461134					hydrocarbon 480				HC	3	2106	0.619091	1377.5
4.21341			4.02913	4.32586	4.30121							unknown 774				UNK	4	2106	0.604118	1377.5
				4.9683								unknown 481				UNK	4	2116	0.569583	1383.75
		4.26933	4.18022	5.02734								unknown 552				UNK	4	2120	0.606571	1386.25
1.77665	1.81722	1.67636	1.55579	1.94578	2.07612							hydrocarbon 361				HC	3	2126	0.626615	1390
	1.2875	1.52686	1.19537	1.66706	1.65096	0.871806	0.458163					unknown 437				UNK	4	2126	0.64434	1390
				3.56679	3.63761							hydrocarbon 824				HC	3	2134	0.615806	1395
		1.83648	1.53262									unknown 98				UNK	4	2136	0.642692	1396.25
			1.19201	0.986246								unknown 770				UNK	4	2150	0.614091	1405
1.04935	1.54741		1.03454		1.92001							halogen Derivative 483				HALO	3	2152	0.596522	1406.25
							0.435525					unknown 560				UNK	4	2152	0.596053	1406.25
					4.43078							hydrocarbon 775				HC	3	2154	0.611481	1407.5
2.97027	7.12222	2.23066										unknown 276				UNK	4	2156	0.714074	1408.75
				2.65377								unknown 365				UNK	4	2158	0.616563	1410
			3.79713	4.20479	4.1563							unknown 877				UNK	4	2168	0.669	1416.25
0.783828	0.352635		0.753437	0.305378	0.305315							unknown 151				UNK	4	2170	1.08769	1417.5
					0.699287							unknown 691				UNK	4	2170	0.615882	1417.5
		1.65103										halogen Derivative 461				HALO	3	2172	0.574074	1418.75
				1.21957		0.699366			22556	HMDB0031019	89284	dodecan-2-one	C12H24O	184.318	6175-49-1	KET	2	2172	0.613256	1551.95	1697	1373	817	879
				1.22016		0.701027						unknown 385				UNK	4	2172	0.613256	1418.75
2.92323	5.58951		5.5061	1.27775								unknown 255				UNK	4	2174	0.656875	1420
		3.2				2.4						organosulfur 769				SULF	3	2186	0.655937	1427.5
4.22717				4.29675	4.21428							unknown 777				UNK	4	2192	0.609091	1431.25
			1.47319	0.855986	1.00314							unknown 452				UNK	4	2194	0.57	1432.5
2.44448	1.7	1.63405		2.6								organosulfur 772				SULF	3	2206	0.604912	1440
				4.06492	4.05739							unknown 798				UNK	4	2208	0.60913	1441.25
			0.769255		0.58523							unknown 248				UNK	4	2216	0.695676	1446.25
0.792451	1.18547			0.932035	1.37134							unknown 807				UNK	4	2218	0.633333	1445.45
						3.87612						unknown 348				UNK	4	2226	0.627143	1450.65
	0.734086			0.637368		1.37103						unknown 210				UNK	4	2228	0.570455	1451.95
1.15436	4.08718			1.20399	4.14548							unknown 778				UNK	4	2230	0.629231	1453.25
	0.374376		0.381643		0.434594							unknown 534				UNK	4	2234	0.680169	1455.84
4.21312	4.06859	4.36741			4.21863							unknown 779				UNK	4	2238	0.615714	1458.44
		0.934116	0.919994									unknown 71				UNK	4	2238	0.682687	1458.44
	0.408321											alcohol 535				ALC	3	2244	0.670189	1462.34
			1.27409									hydrocarbon 266				HC	3	2244	0.564167	1462.34
				0.700039								unknown 668				UNK	4	2254	0.4975	1468.83
1.65385	1.80881	1.82236	2.13293	1.883								unknown 440				UNK	4	2256	0.636719	1470.13
			3.83222									hydrocarbon 426				HC	3	2258	0.562639	1471.43
1.57885	3.9586		4.08876	1.83172	4.67921							unknown 886				UNK	4	2266	0.769318	1476.62
	2.9		4.3						578812			heteroaromatic 869				HET	3	2282	0.74	1487.01
		0.854457	2.30632									organosulfur 849				SULF	3	2284	0.615614	1488.31
	0.693218		0.771977		0.677892	1.07835						unknown 215				UNK	4	2288	0.574559	1490.91
				1.00819								unknown 282				UNK	4	2294	0.642679	1494.81
		5.04996		0.616398								unknown 695				UNK	4	2300	0.604333	1498.7
	0.548707			0.528518	0.43794							unknown 630				UNK	4	2316	0.522273	1509.09
	1.25354	0.98743										unknown 360				UNK	4	2318	0.661429	1510.39
			5.00751									unknown 699				UNK	4	2318	0.604783	1510.39
	1.13914		1.11088									unknown 448				UNK	4	2322	0.617368	1512.99
					0.641967							unknown 392				UNK	4	2328	0.65069	1516.88
1.37152	1.69519	2.75533	1.92246	1.52574	1.87656	2.10444	1.18335					unknown 442				UNK	4	2334	0.592254	1520.78
				1.04337								unknown 486				UNK	4	2350	0.582917	1531.17
	0.645473				0.608906				38027	HMDB0038906		dec-5-en-1-ol acetic acid	C12H22O2	198.302		ACID/ESTER	3	2352	0.709259	1532.47	1805		821	840
		0.338949				0.391002						unknown 701				UNK	4	2354	0.619286	1533.77
		0.737051										unknown 702				UNK	4	2362	0.6236	1538.96
0.33732	0.643447		0.714076	0.420466	0.612352	0.902113						hydrocarbon 221				HC	3	2364	0.577917	1540.26
	0.943611	1.29521		0.441017	1.09682							unknown 780				UNK	4	2366	0.642157	1541.56
	5.57865		5.78695				5.35126					unknown 487				UNK	4	2372	1.30227	1545.45
2.42715	4.46421	1.96358	2.10993						11622	HMDB0034148	77928	tridecan-2-one	C13H26O	198	593-08-8	KET	2	2378	0.701429	1549.35	1805	1488	861	861
0.819536	1.21223	1.82933	1.03898	1.04039	1.36313	1.14992	0.34257					unknown 200				UNK	4	2378	0.578732	1549.35
2.47831	6.05964	5.53617										unknown 284				UNK	4	2382	1.18043
					3.68444				6429081			1,1,5,6-tetramethyl-2H-naphthalene	C14H18	186	220766-68-7	HC-ARO	2	2388	0.815625	1555.84	1963	1499	832	846
	0.967179			4.07031	1.28849							unknown 782				UNK	4	2390	0.612903	1557.14
	0.625094		0.728649	0.435101	0.598096	0.987396						unknown 223				UNK	4	2392	0.585556	1558.44
			0.416006									unknown 670				UNK	4	2396	0.610769	1561.04
1.83024	1.348	0.984263	1.12746	1.9739								unknown 565				UNK	4	2408	0.590139	1568.83
		4.03892										unknown 784				UNK	4	2414	0.618261	1576.92
					1.60376	0.676073						alcohol 390				ALC	3	2428	0.619444	1584.62
		4.20272										unknown 553				UNK	4	2434	0.634375	1587.91
			1.96941									unknown 805				UNK	4	2440	0.667778	1591.21
	0.695914											unknown 286				UNK	4	2446	0.669444	1594.51
							0.63709					unknown 714				UNK	4	2454	0.658103	1598.9
2.25928		4.43211		2.32512	1.89035							unknown 352				UNK	4	2454	0.632969	1598.9
			1.53778	1.45113		0.857608						halogen Derivative 485				HALO	3	2458	0.606833	1601.1
4.3484	1.48039	1.57101										unknown 768				UNK	4	2464	0.648108	1604.4
					0.704234							unknown 493				UNK	4	2466	0.769048	1605.49
				0.416554								unknown 457				UNK	4	2478	0.666552	1612.09
	1.29997		0.480415			1.06111						unknown 803				UNK	4	2486	0.635469	1616.48
	0.47883											unknown 370				UNK	4	2494	0.630435	1620.88
2.71476	3.56724	2.75202				0.49801			75364	HMDB0030924	89818	tetradecan-2-one	C14H28O	212.371	2345-27-9	KET	2	2496	0.689189	1621.98	1886	1581	825	825
1.31449	1.46087		0.7756									unknown 458				UNK	4	2510	0.64087	1629.67
	1.20432		4.10323	1.88609	1.91076							unknown 885				UNK	4	2520	0.895106	1635.16
1.58865			1.1969	1.56906		0.709109						unknown 494				UNK	4	2520	0.729524	1635.16
				0.346619								unknown 459				UNK	4	2524	0.631739	1637.36
				3.91714	3.80309							unknown 962				UNK	4	2556	0.704667	1654.95
		5.80429										unknown 288				UNK	4	2612	0.606458	1689.68
				3.80596								unknown 802				UNK	4	2614	0.69	1690.48
			3.99715									unknown 496				UNK	4	2616	0.7575	1691.27
				4.26272								unknown 395				UNK	4	2640	0.712778	1700.79
	0.347466											hydrocarbon 498				HC	3	2666	0.662571	1711.11
0.524347				0.544368		0.401581						unknown 75				UNK	4	2670	0.5475	1712.7

## Sheet: Abbreviations
		Abbreviations
		Organisms & Conditions
		A	Acinetobacter spp
		Ar	Acinetobacter radioresistans
		Bc	Burkholderia cepacia
		Bcc	Burkholderia cepacia complex
		Be	Brevibacterium epidermidis
		Bcat	Branhamella cattarrhalis
		Bs	Bacillus subtilis
		C	Candida spp
		Ca	Candida albicans
		Cac	Corynebacterium accolens
		CF	Cystic fibrosis
		CFp	Cystic fibrosis pathogen (undesignated)
		Cfr	Citrobacter freundii
		Cje	Corynebacterium jeikeium
		Cmin	Corynebacterium minutissimum
		COPD	chronic obstructive pulmonary disease
		Cst	Corynebacterium striatum
		Cx	Corynebacterium xerosis
		CoNS	Coagulase-negative Staphylococcci
		E	Enterococcus spp
		Eag	Enterobacter agglomerans
		Ecl	Enterococcus cloacae
		Ec	Escherichia coli
		Ef	Enterococcus faecalis
		En	Enterobacter spp
		Ha	Hypoxylon anthochroum
		Hi	Haemophilus influenzae
		Kp	Klebsiella pneumoniae
		Lm	Listeria monocytogenes
		MRSA	NRS-382
		MSSA	Sa (ATCC 29213)
		Nm	Neisseria meningitidis
		Pa	Pseudomonas aeruginosa
		Pai	P. aeruginosa clinical isolates
		Pf	Pseudomonas fragi
		Pm	Proteus mirabilis
		Pv	Proteus vulgaris
		Re	Rhodococcus erythropolis
		Rm	Rothia mucilaginosa
		Sa	Staphylococcus aureus
		Sagal	Streptococcus agalactiae
		Se	Staphylococcus epidermidis
		Sent	Salmonella enteritidis
		Serm	Serratia marcescens
		Sf	Shigella flexneri
		Sh	Staphylococcus haemolyticus
		Si	Staphylococcus intermedius
		Sm	Stenotrophomonas maltophilia
		Spn	Streptococcus pneumoniae
		Spy	Streptococcus pyogenes
		Ssac	Staphylococcus saccharolyticus
		Ssch	Staphylococcus schleiferi
		Ssci	Staphylococcus sciuri
		Ss	Streptococcus salivarius
		Sw	Staphylococcus warneri
		Sc	Staphylococcus carnosus
		Sx	Staphylococcus xylosus
		Chemical Classifications
		NIT-ARO	Aromatic Nitrogen Compounds
		A/E - ARO	Aromatic Acids & Esters
		KET-ARO	Aromatic Ketone Compounds
		ALD-ARO	Aromatic Aldehyde Compounds
		ALC-ARO	Aromatic Alcohol Compounds
		HC-ARO	Aromatic Hydrocarbons
		HET	Heteroaromatic Compounds
		HALO	Halogen Compounds
		SULF	Sulfur Compounds
		NIT	Nitrogen Compounds
		A/E	Acid & Ester Compounds
		ETH	Ether Compounds
		KET	Ketone Compounds
		ALD	Aldehyde Compounds
		ALC	Alcohol Compounds
		HC	Hydrocarbon Compounds
		UNK	Unknown Compounds
		1tR	first dimension retention time
		2tR	second dimension retention time
		BHI	brain heart infusion
		LB	lysogeny broth
		MHB	Mueller Hinton broth
		TSB	tryptic soy broth
		RINP	retention index on a non-polar stationary phase
		RIP	retention index on a polar stationary phase
		MS Reverse	mass spectral similarity score based on a reverse search of the NIST 2014 MS library
		MS Similarity	mass spectral similarity score based on a forward search of the NIST 2014 MS library
		RIexp	experimentally measured linear retention index on a cyanopropyl stationary phase
		KEGG	Kyoto Encyclopedia of Genes and Genomes
		HMDB	Human Metabolome Database
		ChEBI	Chemical Entities of Biological Interest
		CAS #	unique numerical identifier assigned by the Chemical Abstracts Service
		PUBCHEM CID	PubChem compound indentifier number

## Sheet: References
[1]	Bean H D, Rees C A and Hill J E 2016 Comparative analysis of the volatile metabolomes of Pseudomonas aeruginosa clinical isolates J. Breath. Res. 10 047102
[2]	Baptista I, Santos M, Rudnitskaya A, Saraiva J A, Almeida A and Rocha S M 2019 A comprehensive look into the volatile exometabolome of enteroxic and non-enterotoxic Staphylococcus aureus strains Int. J. Biochem. Cell Biol. 108 40-50
[3]	Smart A, de Lacy Costello B, White P, Avison M, Batty C, Turner C, Persad R and Ratcliffe N 2019 Sniffing out resistance - Rapid identification of urinary tract infection-causing bacteria and their antibiotic susceptibility using volatile metabolite profiles J Pharm Biomed Anal 167 59-65
[4]	Berrou K, Dunyach-Remy C, Lavigne J-P, Roig B and Cadiere A 2019 Multiple stir bar sorptive extraction combined with gas chromatography-mass spectrometry analysis for a tentative identification of bacterial volatile and/or semi-volatile metabolites Talanta 195 245-50
[5]	Nasir M, Bean H D, Smolinska A, Rees C A, Zemanick E T and Hill J E 2018 Volatile molecules from bronchoalveolar lavage fluid can 'rule-in' Pseudomonas aeruginosa and 'rule-out' Staphylococcus aureus infections in cystic fibrosis patients Sci. Rep. 8 826
[6]	Timm C M, Lloyd E P, Egan A, Mariner R and Karig D 2018 Direct Growth of Bacteria in Headspace Vials Allows for Screening of Volatiles by Gas Chromatography Mass Spectrometry Front. Microbiol. 9 491
[7]	Lawal O, Muhamadali H, Ahmed W M, White I R, Nijsen T M E, Goodacre R and Fowler S J 2018 Headspace volatile organic compounds from bacteria implicated in ventilator-associated pneumonia analysed by TD-GC/MS J. Breath. Res. 12 026002
[8]	Pizzini A, Filipiak W, Wille J, Ager C, Wiesenhofer H, Kubinec R, Blaško J, Tschurtschenthaler C, Mayhew C A and Weiss G 2018 Analysis of volatile organic compounds in the breath of patients with stable or acute exacerbation of chronic obstructive pulmonary disease J. Breath. Res. 12 036002
[9]	Karami N, Mirzajani F, Rezadoost H, Karimi A, Fallah F, Ghassempour A and Aliahmadi A 2017 Initial study of three different pathogenic microorganisms by gas chromatography-mass spectrometry F1000Research 6
[10]	Phan J, Meinardi S, Barletta B, Blake D R and Whiteson K 2017 Stable isotope profiles reveal active production of VOCs from human-associated microbes J. Breath. Res. 11 017101
[11]	Rees C A, Burklund A, Stefanuto P H, Schwartzman J D and Hill J E 2018 Comprehensive volatile metabolic fingerprinting of bacterial and fungal pathogen groups J. Breath. Res. 12 026001
[12]	Rees C A, Nordick K V, Franchina F A, Lewis A E, Hirsch E B and Hill J E 2017 Volatile metabolic diversity of Klebsiella pneumoniae in nutrient-replete conditions Metabolomics 13
[13]	Rees C A, Franchina F A, Nordick K V, Kim P J and Hill J E 2017 Expanding the Klebsiella pneumoniae volatile metabolome using advanced analytical instrumentation for the detection of novel metabolites J. Appl. Microbiol. 122 785-95
[14]	Rees C A, Shen A and Hill J E 2016 Characterization of the Clostridium difficile volatile metabolome using comprehensive two-dimensional gas chromatography time-of-flight mass spectrometry J. Chromatogr. B Analyt. Technol. Biomed. Life Sci. 1039 8-16
[15]	Rees C A, Smolinska A and Hill J E 2016 The volatile metabolome of Klebsiella pneumoniae in human blood J. Breath. Res. 10 027101
[16]	Hang Y, Chingin K, Liang J, Wang X and Hu L 2017 Fast detection of volatile organic compounds from staphylococcal blood cultures by CDI-MS RSC Adv. 7 24789-94
[17]	Dryahina K, Sovova K, Nemec A and Spanel P 2016 Differentiation of pulmonary bacterial pathogens in cystic fibrosis by volatile metabolites emitted by their in vitro cultures: Pseudomonas aeruginosa, Staphylococcus aureus, Stenotrophomonas maltophilia and the Burkholderia cepacia complex J. Breath. Res. 10 037102
[18]	Nizio K D, Perrault K A, Troobnikoff A N, Ueland M, Shoma S, Iredell J R, Middleton P G and Forbes S L 2016 In vitro volatile organic compound profiling using GC×GC-TOFMS to differentiate bacteria associated with lung infections: a proof-of-concept study J. Breath. Res. 10 026008
[19]	Lemfack M C, Ravella S R, Lorenz N, Kai M, Jung K, Schulz S and Piechulla B 2016 Novel volatiles of skin-borne bacteria inhibit the growth of Gram-positive bacteria and affect quorum-sensing controlled phenotypes of Gram-negative bacteria Syst. Appl. Microbiol. 39 503-15
[20]	Neerincx A H, Geurts B P, van Loon J, Tiemes V, Jansen J J, Harren F J, Kluijtmans L A, Merkus P J, Cristescu S M, Buydens L M and Wevers R A 2016 Detection of Staphylococcus aureus in cystic fibrosis patients using breath VOC profiles J. Breath. Res. 10 046014
[21]	Chen J, Tang J, Shi H, Tang C and Zhang R 2017 Characteristics of volatile organic compounds produced from five pathogenic bacteria by headspace-solid phase micro-extraction/gas chromatography-mass spectrometry J. Basic Microbiol. 57 228-37
[22]	Boots A W, Smolinska A, van Berkel J J, Fijten R R, Stobberingh E E, Boumans M L, Moonen E J, Wouters E F, Dallinga J W and Van Schooten F J 2014 Identification of microorganisms based on headspace analysis of volatile organic compounds by gas chromatography-mass spectrometry J. Breath. Res. 8 027106
[23]	Tait E, Perry J D, Stanforth S P and Dean J R 2014 Identification of volatile organic compounds produced by bacteria using HS-SPME-GC-MS J. Chromatogr. Sci. 52 363-73
[24]	Bean H D, Dimandja J M and Hill J E 2012 Bacterial volatile discovery using solid phase microextraction and comprehensive two-dimensional gas chromatography-time-of-flight mass spectrometry J. Chromatogr. B Analyt. Technol. Biomed. Life Sci. 901 41-6
[25]	Filipiak W, Sponring A, Baur M M, Filipiak A, Ager C, Wiesenhofer H, Nagl M, Troppmair J and Amann A 2012 Molecular analysis of volatile metabolites released specifically by Staphylococcus aureus and Pseudomonas aeruginosa BMC Microbiol. 12 113
[26]	Filipiak W, Sponring A, Filipiak A, Baur M, Ager C, Wiesenhofer H, Margesin R, Nagl M, Troppmair J and Amann A 2013 Volatile Biomarkers, 463
[27]	Jünger M, Vautz W, Kuhns M, Hofmann L, Ulbricht S, Baumbach J I, Quintel M and Perl T 2012 Ion mobility spectrometry for microbial volatile organic compounds: a new identification tool for human pathogenic bacteria Appl. Microbiol. Biotechnol. 93 2603-14
[28]	Storer M K, Hibbard-Melles K, Davis B and Scotter J 2011 Detection of volatile compounds produced by microbial growth in urine by selected ion flow tube mass spectrometry (SIFT-MS) J. Microbiol. Methods 87 111-3
[29]	Thorn R M, Reynolds D M and Greenman J 2011 Multivariate analysis of bacterial volatile compound profiles for discrimination between selected species and strains in vitro J. Microbiol. Methods 84 258-64
[30]	Verhulst N O, Andriessen R, Groenhagen U, Bukovinszkine Kiss G, Schulz S, Takken W, van Loon J J, Schraa G and Smallegange R C 2010 Differential attraction of malaria mosquitoes to volatile blends produced by human skin bacteria PLoS ONE 5 e15829
[31]	Jia B, Sohnlein B, Mortelmans K, Coggiola M and Oser H 2010 Distinguishing Methicillin-Resistant and Sensitive Staphylococcus aureus Using Volatile Headspace Metabolites IEEE Sens. J. 10 71-5
[32]	Preti G, Thaler E, Hanson C W, Troy M, Eades J and Gelperin A 2009 Volatile compounds characteristic of sinus-related bacteria and infected sinus mucus: analysis by solid-phase microextraction and gas chromatography-mass spectrometry J. Chromatogr. B Analyt. Technol. Biomed. Life Sci. 877 2011-8
[33]	Allardyce R A, Langford V S, Hill A L and Murdoch D R 2006 Detection of volatile metabolites produced by bacterial growth in blood culture media by selected ion flow tube mass spectrometry (SIFT-MS) J. Microbiol. Methods 65 361-5
[34]	Elgaali H, Hamilton-Kemp T R, Newman M C, Collins R W, Yu K and Archbold D D 2002 Comparison of long-chain alcohols and other volatile compounds emitted from food-borne and related Gram positive and Gram negative bacteria J. Basic Microbiol. 42 373-80
[35]	Robacker D C and Bartelt R J 1997 Chemicals attractive to Mexican fruit fly from Klebsiella pneumoniae and Citrobacter freundii. Cultures sampled by solid-phase microextraction Journal of Chemical Ecology 23 2897-915
[36]	Epsky N D, Heath R R, Dueben B D, Lauzon C R, Proveaux A T and MacCollom G B 1998 Attraction of 3-methyl-1-butanol and ammonia identified from Enterobacter agglomerans to Anastrepha suspensa Journal of Chemical Ecology 24 1867-80
[37]	Lee C-J, DeMilo A B, Moreno D S and Martinez A J 1995 Analysis of the volatile components of a bacterial fermentation attractive to the Mexican fruit fly (Anastrepha ludens) Journal of agricultural and food chemistry 43 1348-51
[38]	Vergnais L, Masson F, Montel M C, Berdague J L and Talon R 1998 Evaluation of Solid-Phase Microextraction for Analysis of Volatile Metabolites Produced by Staphylococci J Agric Food Chem 46 228-34
[39]	Filipiak W, Beer R, Sponring A, Filipiak A, Ager C, Schiefecker A, Lanthaler S, Helbok R, Nagl M, Troppmair J and Amann A 2015 Breath analysis for in vivo detection of pathogens related to ventilator-associated pneumonia in intensive care patients: a prospective pilot study J. Breath. Res. 9 016004
[40]	Franchina F A, Purcaro G, Burklund A, Beccaria M and Hill J E 2019 Evaluation of different adsorbent materials for the untargeted and targeted bacterial VOC analysis using GCxGC-MS Anal Chim Acta 1066 146-53
[41]	Ulloa‐Benítez Á, Medina‐Romero Y, Sánchez‐Fernández R, Lappe‐Oliveras P, Roque‐Flores G, Duarte Lisci G, Herrera Suárez T and Macías‐Rubalcava M 2016 Phytotoxic and antimicrobial activity of volatile and semi‐volatile organic compounds from the endophyte Hypoxylon anthochroum strain Blaci isolated from Bursera lancifolia (Burseraceae) J. Appl. Microbiol. 121 380-400
[42]	Hettinga K A, van Valenberg H J, Lam T J and van Hooijdonk A C 2009 The origin of the volatile metabolites found in mastitis milk Vet. Microbiol. 137 384-7
